# Supplementary material for: Mineral-Solubilizing Bacteria-Mediated Enzymatic Regulation and Nutrient Acquisition Benefit Cotton’s (Gossypium hirsutum L.) Vegetative and Reproductive Growth
Source: Microorganisms. 2023 Mar 28;11(4):861. doi: 10.3390/microorganisms11040861 (PMC10146682; doi:10.3390/microorganisms11040861)
Supplement: Supplementary file 1 [file microorganisms-11-00861-s001.zip]

Archive with 1 entries (1 files):
- microorganisms-2258498-supplementary.pdf
